# Supplementary material for: A comparative ultrastructure study of storage cells in the eutardigrade Richtersius coronifer in the hydrated state and after desiccation and heating stress
Source: PLoS One. 2018 Aug 10;13(8):e0201430. doi: 10.1371/journal.pone.0201430 (PMC6086413; doi:10.1371/journal.pone.0201430)
Supplement: S1 File — Measurements of storage cells diameter in 50 active and 50 dehydrated specimens. (XLS) [file pone.0201430.s002.xls]

## Sheet: Storage cell data
Storage cell diameter (µm)
Active specimen 1	Active specimen 2	Active specimen 3	Active specimen 4	Active specimen 5	Dehydrated specimen (tun) 1	Dehydrated specimen (tun) 2	Dehydrated specimen (tun) 3	Dehydrated specimen (tun) 4	Dehydrated specimen (tun) 5
15.89	16.48	16.35	16.07	15.98	12.23	11.47	12.34	13.64	11.07
17.22	15.72	15.82	15.61	15.86	9.65	10.32	11.22	11.27	11.71
16.48	17.11	17.56	16.98	20.83	11.09	9.27	12.01	12.67	12.65
15.76	18.33	17.89	17.76	15.92	8.45	8.87	12.86	11.58	13.08
19.28	15.01	14.87	15.59	15.33	12.55	11.53	12.15	9.96	8.79
14.06	15.32	15.41	14.22	12.11	12.34	12.67	12.17	11.65	9.67
15.5	14.98	15.37	16.23	11.98	11.22	11.58	11.74	14.01	14.01
13.82	13.89	20.01	15.67	19.87	12.01	12.32	12.23	9.77	13.72
21.13	20.12	19.84	16.75	14.32	11.64	13.89	9.65	8.98	8.96
16.55	16.34	15.72	19.88	14.32	11.27	9.65	13.05	10.74	11.65
12.67	13.03	15.31	19.23	16.27	10.48	9.96	14.02	11.46	10.25
17.72	17.58	16.84	15.21	14.76	14.67	8.98	9.07	12.93	14.56
15.42	13.22	13.76	14.45	15.23	10.95	10.74	8.63	12.38	12.99
12.73	14.9	15.11	12.95	15.27	13.23	12.37	12.18	11.65	12.17
14.13	14.33	14.21	13.88	15.33	12.86	12.77	12.13	12.25	12.86
15.27	15.04	16.12	13.96	14.88	12.15	12.34	12.17	12.83	9.63
16.96	17.42	16.78	12.34	14.38	14.88	11.87	12.18	13.49	12.68
17.16	17.15	17.37	18.22	16.66	9.74	10.67	14.56	11.78	11.22
15.71	15.82	15.69	17.34	18.83	8.96	11.46	11.34	9.43	12.09
18.27	16.98	17.62	13.26	17.23	11.65	12.93	11.22	8.95	11.64
12.92	13.09	14.93	14.72	17.38	10.25	12.18	13.76	12.18	8.87
14.87	14.74	14.27	13.98	14.42	12.18	14.56	14.01	12.13	11.53
14.67	14.43	14.86	14.66	15.56	12.13	12.99	9.77	9.67	12.67
15.43	15.62	15.63	14.78	15.72	12.17	11.45	8.96	12.86	12.17
13.16	14.58	13.99	14.87	14.12	11.74	12.83	12.99	9.63	11.74
15.62	14.62	15.94	15.22	14.65	11.67	13.41	12.65	12.68	12.23
15.81	15.32	15.22	14.97	15.23	12.47	12.42	13.04	13.92	11.67
12.54	13.22	12.84	13.05	15.83	14.87	13.64	11.77	11.87	13.65
11.78	11.98	12.28	12.22	14.54	10.78	9.96	9.93	12.41	13.14
15.53	14.65	14.74	16.84	12.52	9.43	10.11	11.65	12.52	13.74
14.08	14.47	14.32	12.89	11.98	12.74	10.71	11.68	11.93	11.93
17.16	16.98	16.76	14.73	15.77	13.35	12.34	13.18	9.78	9.79
12.91	13.04	15.62	15.12	14.86	13.08	13.74	12.58	11.67	14.56
15.47	14.97	15.29	14.94	14.75	11.67	11.93	15.31	12.47	11.34
13.63	13.45	13.98	13.03	14.42	13.65	9.79	12.17	14.87	11.32
14.69	14.86	14.69	20.13	12.67	13.04	9.67	11.74	9.88	13.76
11.65	12.59	11.89	14.05	13.26	11.87	12.86	11.87	9.86	8.77
12.89	12.74	12.85	19.77	14.77	10.96	13.92	10.43	12.32	9.82
15.44	15.32	14.93	15.17	15.73	9.98	11.87	11.66	11.23	10.28
12.55	13.35	13.94	14.83	14.56	13.18	11.21	8.63	12.53	11.32
15.34	15.56	15.72	13.54	14.86	12.58	12.11	10.27	13.43	12.35
11.63	11.58	12.67	15.89	16.31	15.31	14.03	11.58	12.54	13.08
14.67	16.53	16.67	12.13	13.13	13.05	12.75	12.32	11.93	11.02
16.31	14.72	14.68	15.79	16.76	14.02	12.23	11.93	12.74	11.87
14.38	14.41	14.86	15.54	15.67	9.07	13.1	9.78	14.11	11.21
20.11	19.87	20.11	14.21	13.26	8.63	14.36	12.35	9.71	12.11
19.87	19.84	19.76	12.95	19.87	10.28	10.67	13.08	11.62	13.18
17.22	16.25	16.23	16.98	17.47	11.32	9.93	11.02	12.03	12.58
16.03	17.58	17.13	16.99	14.34	9.78	11.65	11.63	11.44	12.31
15.02	14.98	15.91	17.63	13.95	12.75	11.98	11.32	12.62	10.62
Mean/SD
15.3022	15.2822	15.6072	15.3444	15.2744	11.8004	11.8012	11.7996	11.8	11.8006
2.17896	1.94021	1.87083	1.9901	1.90091	1.65063	1.47163	1.45806	1.42586	1.49343
